# Supplementary material for: UHRF1 regulates AR ubiquitination to promote the loss of AR signaling and enzalutamide resistance in progression of prostate cancer
Source: Cell Death Dis. 2026 Feb 27;17(1):286. doi: 10.1038/s41419-026-08511-9 (PMC13031396; doi:10.1038/s41419-026-08511-9)
Supplement: Supplementary file 8 — Supplementary Table 1 [file 41419_2026_8511_MOESM8_ESM.xlsx]

## Sheet: Table S1
Table S1. Primer sequence
UHRF1 F	CAACTGCTTTGCTCCCATCAATGAC
UHRF1 R	TCCTCCCTCTTGCTGTTCTCCTTC
AR F	TCTTGTCGTCTTCGGAAATGT
AR R	AAGCCTCTCCTTCCTCCTGTA
NSE F	AGCCTCTACGGGCATCTATGA
NSE R	TTCTCAGTCCCATCCAACTCC
SYP F	CTCGGCTTTGTGAAGGTGCT
SYP R	CTGAGGTCACTCTCGGTCTTG
KLK3 F	CAGGTGTAGACCAGAGTGTTTC
KLK3 R	CTGTGTCCTCAGAGAAATTGAGT
TMPRSS2 F	TGCTCCAACTCTGGGATAGA
TMPRSS2 R	GGATGAAGTTTGGTCCGTAGAG
MYC F	GTCAAGAGGCGAACACACAAC
MYC R	TTGGACGGACAGGATGTATGC
NMYC F	ACCCGGACGAAGATGACTTCT
NMYC R	CAGCTCGTTCTCAAGCAGCAT
SMAD3 F	TGGACGCAGGTTCTCCAAAC
SMAD3 R	CCGGCTCGCAGTAGGTAAC
GAPDH F	CTCCTCACAGTTGCCATGTA
GAPDH R	GTTGAGCACAGGGTACTTTATTG
UHRF1 H730A F	TGTGCCAGgcCAACGTGTGCA
UHRF1 H730A R	ACACGTTGGCCTGGCACACGGTCGTGAT
UHRF1-KD	CCGCACCAAGGAAUGUACC
