# Supplementary material for: UHRF1 regulates AR ubiquitination to promote the loss of AR signaling and enzalutamide resistance in progression of prostate cancer
Source: Cell Death Dis. 2026 Feb 27;17(1):286. doi: 10.1038/s41419-026-08511-9 (PMC13031396; doi:10.1038/s41419-026-08511-9)
Supplement: Supplementary file 9 — Supplementary Table 2 [file 41419_2026_8511_MOESM9_ESM.xlsx]

## Sheet: Table S2
Table S2. Determination of synergy. Degree of freedom (DF), F value, and p-value were determined by two-way ANOVA tests for a synergistic effect in combination of UHRF1 knockdown and enzalutamide. p <0.05 are highlighted yellow. The Bliss independence model [(Bliss, Ann Appl Biol 1939 (28)] was used to determine treatment synergy, in which the combined percentage of inhibition from two independen…
Experiment	Cell line	Figure	Combination	Two-way ANOVA			Bliss independence analysis
				DF	F value	p-value	Eab,P	Eab,O	Eab,O-Eab,P
Colony Formation Assay	LNCaP-EnzR	2L	shUHRF1 + Enz 1μM	3, 6	85.93	<0.001	0.7959	0.9902	0.1943
Colony Formation Assay	C4-2-EnzR	2M	shUHRF1 + Enz 1μM	3, 6	617.7	<0.001	0.7418	0.9116	0.1698
Tumor Volume	C4-2-EnzR	5B	shUHRF1 + Enz 1μM	3,6	95	<0.002	0.5743	0.954	0.3797
