# Supplementary material for: UHRF1 regulates AR ubiquitination to promote the loss of AR signaling and enzalutamide resistance in progression of prostate cancer
Source: Cell Death Dis. 2026 Feb 27;17(1):286. doi: 10.1038/s41419-026-08511-9 (PMC13031396; doi:10.1038/s41419-026-08511-9)
Supplement: Supplementary file 10 — Supplementary Table 3 [file 41419_2026_8511_MOESM10_ESM.xlsx]

## Sheet: signature
Gene	Direction
ERRFI1	up
DDIT4	up
PDK4	up
JUN	up
DHRS2	up
H1-0	up
ATF3	up
GTPBP2	up
ERN1	up
VEGFA	up
DDIT3	up
RHOB	up
ASNS	up
UNC5B	up
ARHGEF2	up
SLC3A2	up
PPP1R15A	up
TCN2	up
FKBP5	up
ARRDC3	up
TSC22D3	up
CLDN12	up
TSC22D1	up
COL12A1	up
TES	up
PCK2	up
SESN2	up
SLC7A11	up
TBC1D8	up
GFPT1	up
ZBTB16	up
BTG1	up
TNFRSF10B	up
CEBPG	up
TSPYL2	up
GDF15	up
ELL2	up
NIBAN1	up
ELF3	up
STC2	up
BEST1	up
GADD45A	up
KLF6	up
IFRD1	up
MBOAT2	up
SOX4	up
TRIB3	up
CHAC1	up
LAMP3	up
H3-3B	up
KLF9	up
FOS	up
OTULINL	up
CLU	up
CHRNA2	up
LPAR3	up
SESN3	up
-	up
XBP1	up
SLC1A5	up
PER1	up
PSAT1	up
AKAP12	up
SARS1	up
SLC31A1	up
HERPUD1	up
TUBE1	up
SLC45A3	up
PABPC1L	up
SLC38A4	up
AARS1	up
GRB10	up
UBE2H	up
MAP1LC3B	up
NFE2L1	up
POTEF	up
SPATA31C2	up
THSD7A	up
ACAD11	up
PTP4A1	up
SGPP1	up
RNF150	up
MARS1	up
TMEFF2	up
ITGA5	up
NUPR1	up
YARS1	up
KLF5	up
CARS1	up
NPIPB5	up
PYGB	up
KDM7A	up
SPX	up
STEAP1	up
STK40	up
FBXO42	up
TGFB2	up
CEBPB	up
CD55	up
TFCP2L1	up
BLTP3A	up
CFAP69	up
JAK1	up
GPCPD1	up
DUSP1	up
RAB3B	up
LARP6	up
TMCC3	up
ALDH1L2	up
PHGDH	up
PEX5L	up
CFC1	up
NDRG1	up
EIF4EBP1	up
CLIC4	up
DIPK2A	up
VLDLR	up
RGPD1	up
LRATD2	up
CLDN7	up
AKNA	up
USP54	up
INHBA	up
BTN2A2	up
KDM6B	up
WSB1	up
RHOBTB3	up
FIBIN	up
SLC7A5	up
KLF4	up
EIF1	up
CBX4	up
POTEI	up
EPHA3	up
RGS2	up
FOSL2	up
SPRY2	up
GPT2	up
EPHX2	up
GOT1	up
CDC20	up
YJEFN3	up
ADM2	up
ZFAND3	up
ZNF419	up
ZNF598	up
CCNL2	up
P4HA1	up
EFNA1	up
SLC25A29	up
SLC1A4	up
SLC35F5	up
SAT1	up
TGIF1	up
RARB	up
PMAIP1	up
MAPK8IP3	up
DOCK8	up
HPGD	up
DUSP8	up
RBCK1	up
PPM1M	up
APBB2	up
NR4A1	up
RASSF1	up
NGFR	up
JUND	up
COG1	up
CALCA	up
NT5DC3	up
RAB39B	up
EGR1	up
BMPR1B	up
ITPRIP	up
ARHGEF37	up
IFNGR1	up
CAPN5	up
UBAP1	up
F3	up
CLGN	up
TTC39B	up
RBM5	up
DNAJC1	up
DUSP16	up
ATXN1	up
GPAT3	up
TNC	up
LIFR	up
DOCK3	up
TPPP	up
NEDD9	up
NFIL3	up
ULBP1	up
RAB24	up
COL4A5	up
FYN	up
IL6R	up
CREB5	up
H3-7	up
STMN4	up
CDC42EP1	up
SAMD4A	up
CNN3	up
SPIRE1	up
RGPD8	up
H1-10	up
BMAL1	up
RNF41	up
FKBP14	up
DMGDH	up
TBC1D3L	up
AGAP6	up
NEBL	up
PPP2R5B	up
DTNA	up
SLC25A36	up
HELZ2	up
CCPG1	up
TUFT1	up
RGPD6	up
NPIPB3	up
TIPARP	up
PDE3A	up
MBD6	up
MAPK11	up
ARHGAP26	up
CHD2	up
SH3D21	up
CCDC85A	up
GOLGA6L9	up
DDIT4L	up
MATCAP1	up
GEM	up
PTPDC1	up
PPM1L	up
CSGALNACT2	up
SLC6A9	up
GADD45B	up
AREG	up
RBM11	up
FGD4	up
THBS3	up
GOLGA8B	up
KDM4B	up
MNX1	up
ACHE	up
PILRB	up
FN1	up
CYP1A1	up
NRBP2	up
ALPK1	up
SLC12A4	up
ZNF274	up
TENM1	up
GRIK2	up
CSRNP1	up
PXK	up
GDPD1	up
AKAP8L	up
DOCK4	up
JAZF1	up
PAX6	up
KANSL1L	up
KCNMA1	up
SGSH	up
ZFP36	up
SLC43A1	up
ANGPTL4	up
TEP1	up
ETS2	up
DNHD1	up
ACADL	up
NOTCH2NLC	up
SVIL	up
DNAJB2	up
TMC4	up
SEMA6C	up
CSAD	up
SLC25A27	up
ZCCHC8	up
ZBTB17	up
P4HA2	up
STEAP4	up
MYO15B	up
GLI1	up
BCAT1	up
GABARAPL1	up
RSKR	up
CPEB4	up
DUSP10	up
RGPD2	up
FUT1	up
SYNE3	up
PCDHB15	up
LETM2	up
CTH	up
AASS	up
CALCB	up
FAM193B	up
MSH5-SAPCD1	up
DUSP6	up
ZNF608	up
KIF21B	up
STK32A	up
SH2B3	up
ZNF211	up
TNFRSF12A	up
SLITRK2	up
ACVR2A	up
PLCL1	up
NRP1	up
NAT16	up
YJU2B	up
CNTNAP3B	up
CLASP2	up
ZNF773	up
TMEM8B	up
TMEM35B	up
AGAP9	up
LHFPL5	up
GADD45G	up
RPS6KL1	up
KCNN2	up
ADRA1A	up
ZNF433	up
MST1	up
KNDC1	up
MAOA	up
GOLGA6L4	up
ADM	up
TMEM154	up
TTLL3	up
RPS6KA2	up
ERICH2	up
SOCS2	up
AGAP5	up
SYTL1	up
KLF15	up
PLEKHH2	up
SEMA3B	up
JDP2	up
NAT1	up
RUNDC3A	up
ZNF513	up
CPT1B	up
GRIA2	up
PHYKPL	up
ASAP3	up
S100P	up
H2BC21	up
EME2	up
PLXNB1	up
MERTK	up
RHBDF1	up
CHGA	up
NR5A2	up
TLCD2	up
ISG20	up
FRMD4B	up
SEC61A2	up
PTGFR	up
TMEM74B	up
SHC2	up
CDKN2B	up
HES7	up
TMEM265	up
TCIM	up
CMKLR2	up
NPIPB12	up
NPIPB2	up
CCDC174	up
TAGLN	up
IGSF11	up
PLPPR4	up
STK19	up
KCNH8	up
ZNF722	up
BHLHE40	up
DLX5	up
H2BC15	up
ZNF449	up
TMC6	up
MAFF	up
PWWP3B	up
POTEE	up
LSM10	up
ZNF548	up
ZDHHC11B	up
BRSK2	up
MC1R	up
PIGL	up
EDN1	up
ZNF135	up
NPHP3-ACAD11	up
TLR6	up
NPIPB4	up
SLC45A1	up
SPAG4	up
PRAG1	up
PPT2-EGFL8	up
CHKB	up
ROR1	up
RAB43	up
IRF7	up
GPC2	up
SLC4A5	up
NKAIN1	up
APBB3	up
FBXL2	up
INPP4B	up
ARID5A	up
FOSB	up
CNEP1R1	up
VWA7	up
IQUB	up
MAMDC4	up
SOX6	up
MYRIP	up
PTPRH	up
LCAT	up
ZKSCAN7	up
LPAR2	up
ZNF763	up
GOLGA8N	up
KIAA0513	up
GABBR1	up
NR4A3	up
HRK	up
SLC15A2	up
PTPRZ1	up
ZNF442	up
CCDC74B	up
ARHGAP23	up
FLRT1	up
ALDH1A1	up
GMIP	up
ALS2CL	up
PTHLH	up
PAPLN	up
SYNPO2	up
WNT2B	up
B3GNT5	up
GOLGA8A	up
SPINK5	up
DHX58	up
ZNF491	up
BACH2	up
KLK15	up
GABRA2	up
PGC	up
DEPDC4	up
RAB7B	up
U2AF1L4	up
TGM2	up
RELN	up
SYT11	up
KCNJ2	up
TCAF2	up
PLAG1	up
PHLDA1	up
KLHDC1	up
PTPN21	up
PPFIA4	up
PCYT1B	up
CLIP3	up
ADAMTS13	up
EBLN2	up
PRKG2	up
KRT10	up
NPIPB7	up
TUBA3D	up
LRRC31	up
GLYCTK	up
BEX5	up
TAS2R4	up
CGNL1	up
MMP19	up
YPEL4	up
KLLN	up
RASGRF2	up
AMT	up
OVGP1	up
C4A	up
CNTN3	up
VEGFC	up
FAM24B	up
GLIS3	up
FAM227B	up
ZNF229	up
PRICKLE1	up
STYXL2	up
SCNN1G	up
GIPR	up
PIP5KL1	up
IL15	up
ADPRM	up
FOXD4	up
BDNF	up
ANXA2	up
TM6SF1	up
ARHGAP30	up
ADAMTS20	up
PTGS2	up
EAF2	up
TRAF1	up
PLCD1	up
PCSK4	up
DCST2	up
ALDH2	up
LDHD	up
SLC16A9	up
NPHS1	up
ZMAT1	up
ARHGAP11B	up
ULBP2	up
KRTAP5-1	up
GPRASP1	up
NKX2-8	up
ZNF460	up
RNF152	up
PUS10	up
PEAR1	up
GMNC	up
SPDYE18	up
UPP1	up
ZNF333	up
IZUMO4	up
SPATA31C1	up
SPOCK3	up
PDLIM3	up
JMJD7-PLA2G4B	up
SRRM5	up
GLRX	up
EGR2	up
ZNF671	up
CELF6	up
DACT1	up
NOXA1	up
ZMYND12	up
FEZF1	up
HERC5	up
FAM237B	up
BIRC3	up
COL4A6	up
ABCC8	up
PROCA1	up
SMOX	up
GPR61	up
MEGF10	up
TAF1L	up
TBX19	up
TMEM150A	up
PKIA	up
FLRT3	up
PCDHGB2	up
DCN	up
AGER	up
PDE8B	up
LRRC70	up
FBN2	up
CASTOR1	up
BCL3	up
DRP2	up
TSSK3	up
ISL2	up
JAG1	up
SLC44A3	up
TMEM37	up
SLC9A5	up
SLC2A3	up
PCDHGA4	up
NDST4	up
HOXA1	up
PCDH8	up
KLHDC7B	up
KCNAB3	up
FOXL2NB	up
PRSS53	up
FTCD	up
GRM1	up
CPM	up
GOLGA8R	up
RGCC	up
DUSP15	up
PHYHD1	up
FGF21	up
AGR3	up
ABCB1	up
FRMD4A	up
RBM24	up
ITGB1BP2	up
MUSTN1	up
UGT2B11	up
KANTR	up
PTN	up
TMPRSS11E	up
KCNN1	up
SLCO2A1	up
OPTN	up
INSC	up
RFESD	up
SPSB1	up
NCKAP5L	up
C1QTNF6	up
UCN	up
TMEM91	up
CACNA1I	up
DIO2	up
PROX1	up
DUSP5	up
IRGM	up
SLC52A1	up
IER3	up
HSD17B13	up
CERKL	up
COL21A1	up
ANOS1	up
CLUL1	up
TSSK6	up
ANKRD30B	up
H2BC18	up
DND1	up
CCDC61	up
RBMS3	up
RGPD3	up
METTL27	up
MPIG6B	up
ARMC12	up
MRAS	up
HEY2	up
XKR6	up
FAM153A	up
GRIK5	up
PRICKLE4	up
CD68	up
FMN1	up
TMEM88	up
SCART1	up
MAOB	up
IGLV4-60	up
PRKCG	up
SMIM41	up
INHBE	up
TAS2R5	up
STMND1	up
RSPO2	up
CFAP251	up
KLK3	up
RASD1	up
PIERCE2	up
CFAP54	up
PLGLB2	up
GBP1	up
SCNN1D	up
LURAP1L	up
ACCS	up
MCOLN3	up
TBC1D3B	up
NR4A2	up
RBAK-RBAKDN	up
AGT	up
UCP1	up
SLC30A10	up
TKTL1	up
EDA2R	up
TTC16	up
HAPLN2	up
DNAH5	up
LRRC4C	up
PEX11G	up
NKX3-2	up
ABCA12	up
ZNF80	up
ZNF177	up
RFX6	up
C2	up
LRRC36	up
SYTL3	up
HMX3	up
POTEJ	up
CCDC81	up
ZNF208	up
STMN2	up
MYCBPAP	up
TVP23A	up
LRP2BP	up
ATP8B3	up
TMEM106A	up
IMPG1	up
MUC5AC	up
TBX4	up
C1QTNF9B	up
CFAP47	up
SLC5A4	up
RASIP1	up
TMEM256-PLSCR3	up
STX19	up
PFN4	up
PPARGC1A	up
UGT2B4	up
H4C15	up
ODAD4	up
NTNG2	up
NRG1	up
UGT2B28	up
DCDC2B	up
CLEC4A	up
NRG4	up
GUCA1B	up
CES4A	up
PCDHB1	up
SPATA4	up
CCDC17	up
PARP11	up
PTPRR	up
SLC5A1	up
LYG1	up
BHMT2	up
SCN4A	up
KCP	up
DLL4	up
SLC26A3	up
GNMT	up
PDX1	up
PTPRO	up
CCDC152	up
INHBC	up
MYO15A	up
ARHGAP4	up
SLC7A7	up
SYT9	up
CA3	up
LAT	up
KCNS2	up
ATP2C2	up
ABCG4	up
CAPN12	up
GBP2	up
CLMP	up
CRYBG2	up
ASB14	up
FAM167A	up
HFM1	up
PPP3R2	up
CSTA	up
DENND3	up
CIITA	up
MAK	up
GPC5	up
TAMALIN	up
SCN3B	up
FILIP1	up
TAS2R20	up
RAPGEF3	up
LVRN	up
FAM90A1	up
PPP1R1C	up
FUT3	up
RHBG	up
SMIM5	up
CATSPERG	up
LAMC2	up
NPY2R	up
TMEM86B	up
A4GALT	up
PCDHGA8	up
SAXO3	up
NPPC	up
CALN1	up
ARMH1	up
ANKRD37	up
TMEM100	up
CGB7	up
FAM177B	up
GPD1	up
HGD	up
SLC30A2	up
SLC23A1	up
FER1L6	up
OR2A1	up
CIMAP1D	up
TRIM22	up
FAM13C	up
SLC17A6	up
CLDN23	up
HACD1	up
CFAP206	up
TNNC1	up
SLC35F4	up
NTF4	up
TMPRSS9	up
PNMA8C	up
DCST1	up
MAP1LC3B2	up
PFKFB1	up
UPK2	up
ZNF385D	up
KCNA4	up
ENG	up
EGR4	up
KCNS1	up
ZNF610	up
GLIPR1	up
TUBA3E	up
SLC22A15	up
LANCL3	up
UHRF1	down
HMGCS1	down
MCM4	down
PCNA	down
TFRC	down
MCM6	down
MCM10	down
INSIG1	down
CCNE2	down
UNG	down
FEN1	down
MCM2	down
HSPA8	down
PRDX1	down
TUBB	down
SLBP	down
SQLE	down
SREBF1	down
KANK2	down
MAP1A	down
NCAPH	down
DSCC1	down
RPA1	down
LMNB1	down
PPIF	down
DTL	down
GABRB2	down
MYC	down
MCM3	down
LDLR	down
DHCR24	down
DARS2	down
NT5DC2	down
MCM5	down
SRSF3	down
VIL1	down
CBLN2	down
SRSF1	down
DHFR	down
CDKN2C	down
MSMO1	down
RRM2	down
RAN	down
SRSF2	down
ORC1	down
PPIA	down
TBCD	down
SSX2B	down
NCAPD2	down
SSX2	down
EIF4A1	down
HNRNPM	down
DNAJC9	down
RNPS1	down
CDC6	down
IDI1	down
AADAT	down
LIG1	down
MSH6	down
MUC13	down
POLR1G	down
ERCC6L	down
ALYREF	down
CLSPN	down
MCM7	down
NES	down
AIF1L	down
HSPA1B	down
RBM8A	down
TYMS	down
NPTX1	down
HNRNPH2	down
PIGW	down
CHAF1B	down
GEMIN4	down
GINS1	down
BEND3	down
COQ8A	down
TMEM97	down
WDR81	down
DAG1	down
GABRA1	down
LPCAT1	down
OGDH	down
CACYBP	down
PTCHD1	down
ASF1B	down
GEMIN5	down
TRUB2	down
MATK	down
PLPP4	down
SNRPD3	down
GINS2	down
OAS3	down
C9orf78	down
RECQL	down
POLR2L	down
LRRC45	down
EPN3	down
ANLN	down
ATP5MC1	down
RPL36AL	down
ZNF618	down
PRIM1	down
FAM83D	down
JADE2	down
CHEK1	down
MFAP1	down
AKR1C3	down
PDE4A	down
PCYOX1	down
SLFN11	down
DDX54	down
RFC4	down
BDH1	down
ATP6V1D	down
FIGNL1	down
APEX2	down
HSPA2	down
ALB	down
MAPK4	down
TRMT6	down
BLM	down
TRNP1	down
FAM81A	down
CAMK4	down
HAT1	down
GRM3	down
PER3	down
TFAP4	down
PDSS1	down
CDC25A	down
CDH10	down
IMP3	down
POLE2	down
CENPS	down
MKI67	down
MRO	down
TEX15	down
NFIC	down
THEM6	down
MPHOSPH10	down
CCDC77	down
B3GALT6	down
RAB27B	down
CARHSP1	down
AK5	down
DDX28	down
CSPG5	down
ANXA1	down
CLDN11	down
MNS1	down
HNF1A	down
KLHL1	down
CMPK2	down
CDH2	down
TMT1B	down
NHERF1	down
SLC19A1	down
CAVIN1	down
TSPAN8	down
KLHL21	down
BCLAF1	down
GPR101	down
HYAL3	down
KCNK5	down
STOX1	down
FNDC10	down
TREX1	down
STUM	down
DFFB	down
ZFY	down
KCNMB4	down
NFE2L3	down
KCNAB2	down
CCDC167	down
HPDL	down
MVK	down
CX3CL1	down
RSAD2	down
MAGEE1	down
TP73	down
ZNF813	down
FAM111B	down
RPP25	down
VASH2	down
CCNE1	down
IL17D	down
FDXACB1	down
ERVMER34-1	down
PPIG	down
PIANP	down
NAALAD2	down
TOP2A	down
WNT7B	down
FLT4	down
LFNG	down
IGSF9	down
MDGA1	down
GABRQ	down
SMC3	down
FRMD8	down
NCMAP	down
ADCY8	down
RBMY1D	down
RIMBP3	down
LYPD6	down
CNTN5	down
SLX9	down
GPLD1	down
CABLES1	down
LRRC26	down
PDZRN4	down
TRIM49	down
SI	down
TERT	down
SLC6A19	down
MAP7D2	down
QRICH2	down
KCNK2	down
NYNRIN	down
SLC1A2	down
CNIH2	down
ANKRD63	down
CCKBR	down
RBMY1B	down
HNRNPA1L3	down
CIDEB	down
LRRC10B	down
ODAM	down
SYT10	down
HMGN5	down
MYZAP	down
PKP1	down
RIMS4	down
TRIM49C	down
GLYATL3	down
CCDC177	down
KCNH4	down
NANOS1	down
RIF1	down
CFAP45	down
-	down
EMILIN3	down
SERTAD4	down
DGKB	down
JAKMIP3	down
EPHB6	down
LOXL1	down
CCDC102A	down
FAM184B	down
SIX2	down
KLHDC8A	down
CEND1	down
MRAP2	down
C1QL1	down
ACOT4	down
AGMAT	down
C1QTNF2	down
ADAP1	down
SLC43A3	down
S100A4	down
HTR1F	down
NPB	down
TP53TG3	down
PRR19	down
CRPPA	down
GJB2	down
RIMBP3B	down
RARRES2	down
TPBGL	down
GMPR	down
ADORA2A	down
EFCAB2	down
N4BP3	down
LGALS4	down
